# Supplementary material for: Dynamic Arginine Methylation of YBX1 Relay Controls Its Phase Separation and Chemoradiotherapy Resistance in Rectal Cancer
Source: Adv Sci (Weinh). 2025 Oct 28;12(46):e02786. doi: 10.1002/advs.202502786 (PMC12697906; doi:10.1002/advs.202502786)
Supplement: Supplementary file 2 — Supplemental Table 1 [file ADVS-12-e02786-s002.xlsx]

## Sheet: Supplementary table 1
Gene name	sgRNA	Prime-F
NSD1	sgRNA1	CACCGTAGCATGTTTCCTAATGTAC
NSD1	sgRNA2	CACCGAAAGGGCTGTCCTTGTCTTC
NSD1	sgRNA3	CACCGTTTAGATGCCCCTGAAGACA
PRDM12	sgRNA1	CACCGCAAGTGTGCACGTAACGAAC
PRDM12	sgRNA2	CACCGGTTACGTGCACACTTGATGT
PRDM12	sgRNA3	CACCGCACCGGCCGCGTGATCGCCC
PRDM15	sgRNA1	CACCGAGTTCGGTCCCTTTGAGTCC
PRDM15	sgRNA2	CACCGCAGTCGTCTGATCTCCAAGT
PRDM15	sgRNA3	CACCGCGACTCCGAATGTCCCGAGC
PRDM4	sgRNA1	CACCGTCCATGTTCGGGACAGTCCG
PRDM4	sgRNA2	CACCGCCTCGATCCCCAATACCCAT
PRDM4	sgRNA3	CACCGAGCAATGCCTTGCCAGTCTC
PRDM7	sgRNA1	CACCGTATAATGCACTGATTACTGT
PRDM7	sgRNA2	CACCGAATGGGCAGAAATGGGAGAC
PRDM7	sgRNA3	CACCGCAGCTTTCATGTGTCACCGA
PRDM8	sgRNA1	CACCGTGTTCTACCGCTCTCTCCGC
PRDM8	sgRNA2	CACCGGAACAGTACCGTATATCTTT
PRDM8	sgRNA3	CACCGAGCATTCTCAGGGATGTCGC
PRDM9	sgRNA1	CACCGCAGAAGATTCTGATGAAGAA
PRDM9	sgRNA2	CACCGGTTCTCTCTGTGTCTTCTTC
PRDM9	sgRNA3	CACCGTCCCTCTTACCTTGCTGCCT
PRMT1	sgRNA1	CACCGAAAGCCAACAAGTTAGACCA
PRMT1	sgRNA2	CACCGGACTCACCCCGATGACCTTG
PRMT1	sgRNA3	CACCGCCGGGGCCCGCAAGGTCATC
PRMT3	sgRNA1	CACCGCCATATACAACCCAGTGCCT
PRMT3	sgRNA2	CACCGTCAGTTTAATATTGACAGCA
PRMT3	sgRNA3	CACCGTCTTACCAAATTGAAGTAAA
PRMT5	sgRNA1	CACCGCCCTTCTCCGTCCCCGAGTT
PRMT5	sgRNA2	CACCGTCTTCCATCCGCGTTTCAAG
PRMT5	sgRNA3	CACCGACTCACGTCACCACGGCATT
PRMT6	sgRNA1	CACCGTCCTCCACGCGCGAACCAAG
PRMT6	sgRNA2	CACCGGCCCATCCACTCGCTCACGA
PRMT6	sgRNA3	CACCGCCTCTACCGCGTACACGCGC
SETD2	sgRNA1	CACCGAACGTTAACTCTGAGCCTGA
SETD2	sgRNA2	CACCGATAATAGATGCCACTCAAAA
SETD2	sgRNA3	CACCGTCATCTCAGTGGACTGTGAA
SETD4	sgRNA1	CACCGGCTTTCCTAGGTACAGGAAG
SETD4	sgRNA2	CACCGGCTCTATAAATTCAGACTTG
SETD4	sgRNA3	CACCGAGTCTGAATTTATAGAGCTG
SETD7	sgRNA1	CACCGAGAGCTGAACGGTCCAGCCC
SETD7	sgRNA2	CACCGGTGACTGTGCAGAACCCGTG
SETD7	sgRNA3	CACCGCTCCTCCACAGACAGATTTG
SETDB1	sgRNA1	CACCGCCTAACCTTTATGCAGATCC
SETDB1	sgRNA2	CACCGCAGAACTCCAAAAGACCAGA
SETDB1	sgRNA3	CACCGTAACTTACCTTCTGGTCTTT
SMYD2	sgRNA1	CACCGAAAGAAGGATTGTCCAAATG
SMYD2	sgRNA2	CACCGCCACCCAGAGAGAACACCTT
SMYD2	sgRNA3	CACCGAGATGAAGAACTTTCTCATT
SMYD3	sgRNA1	CACCGTTGCATTCCCGCTTGTGGTC
SMYD3	sgRNA2	CACCGATACTGTAGTGCTAAGTGTC
SMYD3	sgRNA3	CACCGACACTTAGCACTACAGTATT
SMYD5	sgRNA1	CACCGATGGCCAAGGAATCGGGACC
SMYD5	sgRNA2	CACCGGTCTCCGCAGAAGTTCCAGT
SMYD5	sgRNA3	CACCGCTTCACAGAGGCCCTCTATG
SUV39H1	sgRNA1	CACCGTCGCAAGAACAGCTTCGTCA
SUV39H1	sgRNA2	CACCGGGATCTTCTTGTAATCGCAC
SUV39H1	sgRNA3	CACCGGCGTGTGTTGCAAGTCTTCT
SUV39H2	sgRNA1	CACCGTCCCAAGTATTTGTAGAATC
SUV39H2	sgRNA2	CACCGTCCACAAGAACCATAAATGC
SUV39H2	sgRNA3	CACCGTTAGTGTGACCCAAATCTTC
ASH1L	sgRNA1	CACCGGAAGGACTGGGAATCTCAAC
ASH1L	sgRNA2	CACCGCCGCTGGGAGGGTTTATCAG
ASH1L	sgRNA3	CACCGTCAGGTTCAGAAGGTTTAGC
CARM1	sgRNA1	CACCGCGCTGAACACAGACCGCTCC
CARM1	sgRNA2	CACCGATCCAGTTCGCCACACCCAA
CARM1	sgRNA3	CACCGTTCTGCCGTGCAGTACTTCC
DOT1L	sgRNA1	CACCGTCCATAGCGAGCTTGAGATC
DOT1L	sgRNA2	CACCGATGGGTCTGTGAAGAAATCC
DOT1L	sgRNA3	CACCGGCACTCACGTAGACCGGCAG
EZH1	sgRNA1	CACCGAGAAAGCGACATGCTATTGA
EZH1	sgRNA2	CACCGTACCACTACCTTCTTCACCA
EZH1	sgRNA3	CACCGGCTTTGCTAGGCTTTGTATG
EZH2	sgRNA1	CACCGCATCATCATTATATTGACCA
EZH2	sgRNA2	CACCGTTTACATAACATTCCTTATA
EZH2	sgRNA3	CACCGAGAAGAAAAGCAGAAAGATC
FBL	sgRNA1	CACCGCCTGTACACTCCCACGACCA
FBL	sgRNA2	CACCGATGTGATGGTGGAGCCGCAT
FBL	sgRNA3	CACCGGGTCGAGGCGGAGGCTTTAG
MECOM	sgRNA1	CACCGAGACTATCCCCATGAAACTA
MECOM	sgRNA2	CACCGTGTGGGTGAAACAAGAATCC
MECOM	sgRNA3	CACCGCTTTAAAAGAGAAATACTTG
METTL21A	sgRNA1	CACCGCAAACCACACGATCCAGATC
METTL21A	sgRNA2	CACCGCATCGTTCTTTCCACATACC
METTL21A	sgRNA3	CACCGCACGGGGCTGGTGGGCATAG
WHSC1	sgRNA1	CACCGCTTCTCCTTCAAAAGCTACG
WHSC1	sgRNA2	CACCGAGGGGCCACCAGGGCAAACT
WHSC1	sgRNA3	CACCGCTACAACACCAAGTTTGCCC
FAM86A	sgRNA1	CACCGCACCCTGGGGCTGTCTAACT
FAM86A	sgRNA2	CACCGCTGCCAAGTTAGACAGCCCC
FAM86A	sgRNA3	CACCGCATCAGATTCTGAGCTGCTG
JARID2	sgRNA1	CACCGAGAACTAACATCGTTGCTAG
JARID2	sgRNA2	CACCGTTCCTTTCCTGGGGGTCGAC
JARID2	sgRNA3	CACCGCCTTAGACTGGTCATTACCA
JMJD1C	sgRNA1	CACCGCATGAGCACTCTCTAGTCGT
JMJD1C	sgRNA2	CACCGAATGACCCTAGCCAGACTCA
JMJD1C	sgRNA3	CACCGACCACTTAATCTGGGCCAAA
KDM1A	sgRNA1	CACCGTGTGGTCCACTGATAATATC
KDM1A	sgRNA2	CACCGTATAAGGTGCTTCTAATTGT
KDM1A	sgRNA3	CACCGTCAAATGTCAGCTGAATCTT
KDM3A	sgRNA1	CACCGAAGACAGCAAAGTACTCCCC
KDM3A	sgRNA2	CACCGTTAGGTAATTCTGCAAGAAT
KDM3A	sgRNA3	CACCGCGCAAGTCTTCTGAGAATAA
KDM3B	sgRNA1	CACCGCAAGTGTCGTGAATGCCGCC
KDM3B	sgRNA2	CACCGGGAAGTTATCGTGCTTCTGC
KDM3B	sgRNA3	CACCGGGATGGGTCATGCATCAATG
KDM4A	sgRNA1	CACCGGTACGGCAAGCAAGCTGTGC
KDM4A	sgRNA2	CACCGCATCAGCTCACCTTGTCAAA
KDM4A	sgRNA3	CACCGTCACAGCTTTGAGCACTTCC
KDM5B	sgRNA1	CACCGACTCCCAGTACTTTGCAATC
KDM5B	sgRNA2	CACCGCCTCCAATTCATTCAGTCTC
KDM5B	sgRNA3	CACCGTTATCAACATCACATGCAAA
KDM6B	sgRNA1	CACCGCGAGTCAGAGCACGATAGTG
KDM6B	sgRNA2	CACCGACTCACCCTGGAGCATAATA
KDM6B	sgRNA3	CACCGCCAGAACTACTGCCATGTGA
MLL2	sgRNA1	CACCGTTCCCCTGCGCGACTGCCAG
MLL2	sgRNA2	CACCGCTCACCATTGGTGTGCTGCA
MLL2	sgRNA3	CACCGCCGACCATGCAGCACACCAA
MLL3	sgRNA1	CACCGGACACAGATCGCTGAAGAGT
MLL3	sgRNA2	CACCGAAACCAACCTTCTAACAAGA
MLL3	sgRNA3	CACCGTCTTCAGCGATCTGTGTCTG
MLL4	sgRNA1	CACCGTCTGCGCTCCGATCCCAGCG
MLL4	sgRNA2	CACCGGTCACTCACCTCGCTGGGAT
MLL4	sgRNA3	CACCGTCGGCAGGACCTCGCCACAG
MLL5	sgRNA1	CACCGGTTATGGTACTGATGTAACC
MLL5	sgRNA2	CACCGGAGGACGAGCACCATAATTA
MLL5	sgRNA3	CACCGATCCGTAGAAGCTAGCCCTG
PCMT1	sgRNA1	CACCGTGCAAAATGTAACCCATACA
PCMT1	sgRNA2	CACCGAACAATCAGTGCTCCACACA
PCMT1	sgRNA3	CACCGGTGGAGCACTGATTGTTGCT
PRDM1	sgRNA1	CACCGTGGTGCTGATGGCGGTACTT
PRDM1	sgRNA2	CACCGGGTCCAAAACGTGTGCCCTT
PRDM1	sgRNA3	CACCGTCAGATGTTGGATATTTGCT
PRDM10	sgRNA1	CACCGGCATGAACAGAATGCCGCAC
PRDM10	sgRNA2	CACCGCCAGGTAGCTTATGTCCAAC
PRDM10	sgRNA3	CACCGTAGACTCTGTTTACAGACCC
PRDM11	sgRNA1	CACCGACTTCCATGGCCGAGGAGTC
PRDM11	sgRNA2	CACCGGGCCCAGACCAATGCAGCCG
PRDM11	sgRNA3	CACCGTACACCAGAAGTCCACTTGC
PRDM13	sgRNA1	CACCGGCAAGTACCTGTCAGACCGC
PRDM13	sgRNA2	CACCGTTGCGCCTCGGACCGGTGCC
PRDM13	sgRNA3	CACCGGCATTGCGAGACGTCCAGCC
PRDM14	sgRNA1	CACCGCTAGTTGCTGTGCAGTGTCA
PRDM14	sgRNA2	CACCGGAAGCGGGCACAGTTGACAT
PRDM14	sgRNA3	CACCGCACCAAACACCGTCTGCATG
PRDM16	sgRNA1	CACCGACAGTGCCGCCCGGCCTGGA
PRDM16	sgRNA2	CACCGCCTTTGTGATGCAGCCTTCC
PRDM16	sgRNA3	CACCGGTGGAAGTGTCGCCCCAGGA
PRDM2	sgRNA1	CACCGCGTACATCACCAGGCAGTAT
PRDM2	sgRNA2	CACCGCGGGTCTTGTCAACAGCAGA
PRDM2	sgRNA3	CACCGGTCCCGATGCTCTCCACCAG
PRDM5	sgRNA1	CACCGTGGCTACCTGGATAGTGACA
PRDM5	sgRNA2	CACCGGCTACTCAGGGTGAAAAGTT
PRDM5	sgRNA3	CACCGGAAGAGAATGCCTGAAGACT
PRDM6	sgRNA1	CACCGATCTAACAGTAGTTCAGTAC
PRDM6	sgRNA2	CACCGCGTACGGTTGTTGGGGTCGC
PRDM6	sgRNA3	CACCGGCACTCGCTGCGCCGGCTTG
PRMT2	sgRNA1	CACCGCGCTGCCACCGATGAGACCC
PRMT2	sgRNA2	CACCGCTGTGGTATTTAGTTGTTCG
PRMT2	sgRNA3	CACCGGTACATTCCGGCAAACCATG
PRMT7	sgRNA1	CACCGCATCGTCCCTCCCGTTGACG
PRMT7	sgRNA2	CACCGCCCAGTACCTTGCAATCTCC
PRMT7	sgRNA3	CACCGAGTGCACCATGGCCCCCTTC
PRMT8	sgRNA1	CACCGGCTTAGCAGGGACGACGGGC
PRMT8	sgRNA2	CACCGGCCAGGTTGAATGGAGTCTC
PRMT8	sgRNA3	CACCGAGATGGATTCAAGCTGAAAG
SETD1A	sgRNA1	CACCGTGAGCTTGTAGTTCCGCCAC
SETD1A	sgRNA2	CACCGGCCCTGAGTGAGAAGTTCCA
SETD1A	sgRNA3	CACCGTACTATGAACTAATTGTCAA
SETD1B	sgRNA1	CACCGGCTGTCGGTGCCCAAATTCA
SETD1B	sgRNA2	CACCGTGCAGGGTCTCATTCACGAT
SETD1B	sgRNA3	CACCGACAGTTCATAGAACCGCATT
SETD3	sgRNA1	CACCGATCTGCTAAAAATTCAGTGT
SETD3	sgRNA2	CACCGCGAGTAAAAACTCAGAAATC
SETD3	sgRNA3	CACCGCGCCTGGCCCAGGAAAAGAG
SETD5	sgRNA1	CACCGACTCAGAGGCATGGGTGTCG
SETD5	sgRNA2	CACCGGGAAGGTTATTAGACTTCAT
SETD5	sgRNA3	CACCGACGCTCTTCTCATTAACTGC
SETD6	sgRNA1	CACCGGCTTGGAGCACCCGATGTTC
SETD6	sgRNA2	CACCGCGGCGGCGACCTGGATCCTG
SETD6	sgRNA3	CACCGCCGGGCCACCATGCCGTAGC
SETD8	sgRNA1	CACCGTGGGCAAATACCTCTAGCCA
SETD8	sgRNA2	CACCGAGGTACCAGGGGACCTTTCC
SETD8	sgRNA3	CACCGTAACTGAGTTCTCTTCCTGA
SETDB2	sgRNA1	CACCGTCCTATGCCTGTGACTCAGA
SETDB2	sgRNA2	CACCGTACAGAAATGTACAGTCTTC
SETDB2	sgRNA3	CACCGTAACAGTTCAACATCAATAA
SETMAR	sgRNA1	CACCGCTGCAAGCGATTGACCCTTG
SETMAR	sgRNA2	CACCGGTGTTCAAGACGCATAAAAA
SETMAR	sgRNA3	CACCGACCTTGGAATTTATACCGAA
SMYD1	sgRNA1	CACCGCTGCGACCGCACCTGCCAGA
SMYD1	sgRNA2	CACCGACTTGCACTGCCCACAGCGA
SMYD1	sgRNA3	CACCGGCCTGGTGAACCATGACTGT
SMYD4	sgRNA1	CACCGGTGCAGAATCCGCCGTCAGC
SMYD4	sgRNA2	CACCGACTGTGTCATGCTAACCGCT
SMYD4	sgRNA3	CACCGTACTCACCTCATACTGACCC
SUV420H1	sgRNA1	CACCGTGATGACCTAGCAACCAGTT
SUV420H1	sgRNA2	CACCGAAATGCCTTGAGCTCCTCGA
SUV420H1	sgRNA3	CACCGTCGAGATACAGCATGTGTGA
SUV420H2	sgRNA1	CACCGGTCCCGGAGCACCTTCACGC
SUV420H2	sgRNA2	CACCGGCCCTGCACGCGCTACTCCA
SUV420H2	sgRNA3	CACCGCGGCCCGCTACTTCCAGAGC
CAMKMT	sgRNA1	CACCGTGAATATATTATTGTGCTTG
CAMKMT	sgRNA2	CACCGGCCCTTGCTGTGTGTGAGCT
CAMKMT	sgRNA3	CACCGGGTGGCATGACATGCTTGGC
EHMT1	sgRNA1	CACCGAGCAGCTGTACTTCTCCGCC
EHMT1	sgRNA2	CACCGGAGTCGAGAGATCACCACAC
EHMT1	sgRNA3	CACCGCGGAGAAGTACAGCTGCTTT
EHMT2	sgRNA1	CACCGGAGGGGGCTGACACCCCTGT
EHMT2	sgRNA2	CACCGTTCTTCCAGATCTGGCCAAA
EHMT2	sgRNA3	CACCGTGAGTTCAGCTTCCTCCTTT
METTL20	sgRNA1	CACCGGGCCCCACAGTGATCCTTAC
METTL20	sgRNA2	CACCGGCTATTGCTGCTAAGATGAG
METTL20	sgRNA3	CACCGTCTGTATTAGATCTTGGGAG
METTL21C	sgRNA1	CACCGAGTCCTTCCCCCCGGCGCCC
METTL21C	sgRNA2	CACCGTATGGCTTTGTGTCAATACT
METTL21C	sgRNA3	CACCGGTTACCTTCTAGGACTCCCC
METTL21D	sgRNA1	CACCGTGTTGTAGTCACCGATCTTG
METTL21D	sgRNA2	CACCGATGAACAAGCATCTTGTCAC
METTL21D	sgRNA3	CACCGATACATCAGAAAGAAAAAAT
METTL22	sgRNA1	CACCGTTGGAATCAGAGGCGGCTCG
METTL22	sgRNA2	CACCGCCGCACGATATCATCAGAAT
METTL22	sgRNA3	CACCGCAGCACAGTGTCGCTCCTAA
MLL	sgRNA1	CACCGGATCGACGTCCTTTCTTTAC
MLL	sgRNA2	CACCGTTGTAGGATGAGCAATTCTT
MLL	sgRNA3	CACCGCCACCCTGAGTGCCTTACCA
WHSC1L1	sgRNA1	CACCGCCAAGGATAGGTTCCCACCT
WHSC1L1	sgRNA2	CACCGACAGTGTCAACCCTCTCATT
WHSC1L1	sgRNA3	CACCGTCACCTAGAGACCAAATGAG
PRMT10	sgRNA1	CACCGGTTTGCTGCCACGACATCAC
PRMT10	sgRNA2	CACCGCATGGTCTTGGATAACTCAC
PRMT10	sgRNA3	CACCGCGACAGTTTCTGTTACAACT
N6AMT1	sgRNA1	CACCGTTTCAGAGTGGAAATATGCC
N6AMT1	sgRNA2	CACCGGCATTCCTAGCCTCTATGAT
N6AMT1	sgRNA3	CACCGCTTACCAAATCTGTAATAAC
JHDM1D	sgRNA1	CACCGGTTCTAGTTCCAGCTTGCAC
JHDM1D	sgRNA2	CACCGACCATGTAAAACTGCACAGT
JHDM1D	sgRNA3	CACCGCCAGCTGACACAAAGATATC
JMJD6	sgRNA1	CACCGAGGTAATAGCTTCGTCTTGC
JMJD6	sgRNA2	CACCGTCCCTCAGGATAACGTGGAA
JMJD6	sgRNA3	CACCGGAAATACTACATCGAGTACA
KDM1B	sgRNA1	CACCGCGATGGTATCATCTCTCCTG
KDM1B	sgRNA2	CACCGACCTAGTCCCAAAGCTTTCA
KDM1B	sgRNA3	CACCGCAGACCAGCAACTCCCCTAC
KDM2A	sgRNA1	CACCGAGATGGAACCCGAAGAAGAA
KDM2A	sgRNA2	CACCGTTAATGTAGAGTATATTCAG
KDM2A	sgRNA3	CACCGTCAGAATTCTTGAAAATCAG
KDM2B	sgRNA1	CACCGCCAGCGATACGACGAGAACG
KDM2B	sgRNA2	CACCGCCGAGACGTCAAACTCCTAG
KDM2B	sgRNA3	CACCGCCACTAGGAGTTTGACGTCT
KDM4B	sgRNA1	CACCGCTGATGTCAGCCCCGTAGAT
KDM4B	sgRNA2	CACCGCATGACGTTTCGCCCAACCA
KDM4B	sgRNA3	CACCGGGCTCCCTGCGACTCTATGT
KDM4C	sgRNA1	CACCGAAGTAAGAAAAGCATCCCGA
KDM4C	sgRNA2	CACCGGAAGAAATGCATCACACCCT
KDM4C	sgRNA3	CACCGCCATATTTCTTCAATACTGA
KDM4D	sgRNA1	CACCGAACCTGAACGCTATGACCTG
KDM4D	sgRNA2	CACCGGCTCCAAATCTTCGAAATTC
KDM4D	sgRNA3	CACCGCAGATTATCCACCCGTCAAA
KDM5A	sgRNA1	CACCGACGACTGACCCAAGTGTCAT
KDM5A	sgRNA2	CACCGTTTGAATAACATGCCTGTCC
KDM5A	sgRNA3	CACCGGACCTCCCTTCTCTGCTATA
KDM5C	sgRNA1	CACCGCATCCCCTCGAGAACACATC
KDM5C	sgRNA2	CACCGAGCTCTGCAGAGTGTATTCC
KDM5C	sgRNA3	CACCGGAATACACTCTGCAGAGCTT
KDM5D	sgRNA1	CACCGTATCCTTATCCTTAGCCATA
KDM5D	sgRNA2	CACCGAGGTCCCAAAATGATGGGCT
KDM5D	sgRNA3	CACCGCCTCCAGTTCATTTAGCCTT
KDM6A	sgRNA1	CACCGTTATTGGAAGATTATCCAAA
KDM6A	sgRNA2	CACCGTTGGATAATCTTCCAATAAG
KDM6A	sgRNA3	CACCGAAGTCGTAAATGAATTTCCT
MINA	sgRNA1	CACCGTCATCAAGCGGACACTCCTG
MINA	sgRNA2	CACCGCAGTGTTTACTTGTTCTGGT
MINA	sgRNA3	CACCGTTCAGCATAAACTCATGCAC
PHF2	sgRNA1	CACCGGACGTCACTGACATAGAACG
PHF2	sgRNA2	CACCGCCAAACTGTGAGAAAACCCA
PHF2	sgRNA3	CACCGTCGTTTCAGCTGTGTTGGGG
KDM4E	sgRNA1	CACCGCAGGCAAGACTTGGCCATTG
KDM4E	sgRNA2	CACCGGGCCAGCTTGATGTGCGCCT
KDM4E	sgRNA3	CACCGCTGTTCAGCCTGCATCCAAG
PHF8	sgRNA1	CACCGCCCATGCAAGACTTCACAGT
PHF8	sgRNA2	CACCGTCAACTGACCGTGGAATTCC
PHF8	sgRNA3	CACCGCCCAACTGTGAAGTCTTGCA
UTY	sgRNA1	CACCGTTGAATAATCTTCCAACAAG
UTY	sgRNA2	CACCGTCTTTAATCTTAAAAGCTGA
UTY	sgRNA3	CACCGGGTAGTGAGCGACACTGCGC
C14orf169	sgRNA1	CACCGCCCCCACTACGACGACATCG
C14orf169	sgRNA2	CACCGGTGCACCGCGCAACACTTAG
C14orf169	sgRNA3	CACCGTTCGATGCTGCGCAACGAGG
KDM8	sgRNA1	CACCGTACCTCGAACCAACTTCCAC
KDM8	sgRNA2	CACCGAGTGGTCAGCCACGCCTTTC
KDM8	sgRNA3	CACCGTGAAAGGCGTGGCTGACCAC

## Sheet: Supplementary table 2
prot_hit_num	GN	prot_score	prot_mass	prot_matches	prot_matches_sig	prot_sequences	prot_sequences_sig	prot_cover	prot_pi	emPAI
1	ANM3_HUMAN	981	60549	39	39	21	21	42.7	5.18	3.64
2	TBB5_HUMAN	280	50095	14	14	9	9	23.2	4.78	0.89
3	TBB4B_HUMAN	229	50255	12	12	8	8	19.8	4.79	0.77
4	DDX17_HUMAN	201	80906	7	7	5	5	8.1	8.53	0.22
5	RLA0_HUMAN	198	34423	8	8	6	6	28.1	5.71	0.9
6	HSP7C_HUMAN	177	71082	6	6	4	4	8.5	5.37	0.2
7	KPYM_HUMAN	174	58470	6	6	5	5	14.7	7.96	0.31
8	TBA1B_HUMAN	171	50804	8	8	6	6	18.6	4.94	0.55
9	BIP_HUMAN	162	72402	5	5	3	3	6.4	5.07	0.14
10	CH60_HUMAN	147	61187	5	5	3	3	7.3	5.7	0.23
11	RL4_HUMAN	144	47953	7	7	5	5	16.2	11.07	0.49
12	ADT3_HUMAN	144	33073	7	7	6	6	20.8	9.76	0.95
13	RL22_HUMAN	137	14835	3	3	2	2	18.8	9.21	0.51
14	CKAP4_HUMAN	130	66097	5	5	4	4	10.3	5.63	0.21
15	HNRPK_HUMAN	127	51230	4	4	4	4	11	5.39	0.28
16	RL17_HUMAN	120	21611	6	6	5	5	32.1	10.18	1.06
17	RLA2_HUMAN	120	11658	3	3	2	2	24.3	4.42	1.17
18	SYDC_HUMAN	120	57499	6	6	6	6	14.2	6.11	0.4
19	RL14_HUMAN	111	23531	3	3	2	2	11.2	10.94	0.49
20	HNRPU_HUMAN	108	91269	3	3	2	2	2.8	5.76	0.11
21	GRP75_HUMAN	97	73920	3	3	3	3	5.4	5.87	0.14
22	RS5_HUMAN	96	23033	2	2	2	2	13.7	9.73	0.31
23	IF2A_HUMAN	94	36374	2	2	2	2	6.3	5.02	0.19
24	ANXA2_HUMAN	94	38808	4	4	3	3	9.1	7.57	0.28
25	ABCF1_HUMAN	92	96323	2	2	2	2	1.9	6.4	0.07
26	ILF2_HUMAN	89	43263	2	2	2	2	6.2	5.19	0.16
27	YBOX1_HUMAN	87	35903	3	3	3	3	21.9	9.87	0.3
28	PDIA1_HUMAN	86	57480	2	2	2	2	4.7	4.76	0.12
29	RRBP1_HUMAN	78	152764	1	1	1	1	1.3	8.69	0.02
30	NP1L1_HUMAN	77	45631	2	2	2	2	6.9	4.36	0.15
31	RL37A_HUMAN	77	10497	1	1	1	1	19.6	10.44	0.33
32	HACD3_HUMAN	77	43360	1	1	1	1	3.9	9.04	0.08
33	DHX9_HUMAN	72	142181	3	3	3	3	3	6.41	0.07
34	SPTB2_HUMAN	70	275237	3	3	3	3	1.7	5.39	0.04
35	NPM_HUMAN	65	32726	1	1	1	1	4.4	4.64	0.1
36	SPTN1_HUMAN	65	285163	1	1	1	1	0.5	5.22	0.01
37	SYQ_HUMAN	63	88655	2	2	2	2	3.2	6.71	0.08
38	RL10A_HUMAN	63	24987	4	4	3	3	12.9	9.94	0.46
39	RS27A_HUMAN	62	18296	2	2	1	1	5.8	9.68	0.4
40	RCC2_HUMAN	60	56790	2	2	2	2	5	9.02	0.12
41	DDX3X_HUMAN	59	73597	2	2	2	2	3.3	6.73	0.09
42	RL35A_HUMAN	58	12587	2	2	2	2	9.1	11.07	0.62
43	RL23A_HUMAN	58	17684	1	1	1	1	8.3	10.44	0.19
44	R39L5_HUMAN	56	6319	3	3	1	1	19.6	12.32	1.45
45	TCPB_HUMAN	55	57794	1	1	1	1	2.2	6.01	0.06
46	HNRPM_HUMAN	54	77749	2	2	2	2	3.6	8.84	0.09
47	TCPD_HUMAN	53	58401	1	1	1	1	2.4	7.96	0.06
48	RL36_HUMAN	53	12303	2	2	2	2	20	11.59	0.63
49	PCBP1_HUMAN	50	37987	1	1	1	1	3.1	6.66	0.09
50	RL9_HUMAN	50	21964	2	2	2	2	15.6	9.96	0.33
51	RL6_HUMAN	49	32765	1	1	1	1	5.2	10.59	0.1
52	HS90A_HUMAN	48	85006	3	3	3	3	3.1	4.94	0.12
53	HS90B_HUMAN	48	83554	3	3	3	3	3.2	4.97	0.12
54	IF2G_HUMAN	48	51647	2	2	1	1	3	8.66	0.13
55	EF1G_HUMAN	47	50429	1	1	1	1	3	6.25	0.07
56	FAS_HUMAN	46	275877	1	1	1	1	0.4	6.01	0.01
57	SYMC_HUMAN	46	102249	1	1	1	1	1.2	5.82	0.03
58	EIF3F_HUMAN	46	37654	1	1	1	1	4.8	5.24	0.09
59	RL38_HUMAN	45	8270	1	1	1	1	17.1	10.1	0.42
60	ANXA5_HUMAN	41	35971	1	1	1	1	2.8	4.94	0.09
61	IF2B1_HUMAN	41	63783	1	1	1	1	2.3	9.26	0.05
62	GNAS1_HUMAN	41	111697	1	1	1	1	1.1	4.91	0.03
63	IF4G1_HUMAN	40	176124	1	1	1	1	0.9	5.25	0.02
64	MPCP_HUMAN	40	40525	1	1	1	1	3.3	9.45	0.08
65	IF2B2_HUMAN	40	66195	1	1	1	1	2	8.48	0.05
66	ACTN1_HUMAN	38	103563	1	1	1	1	1.3	5.25	0.03
67	RL26L_HUMAN	38	17246	2	2	2	2	11	10.55	0.43
68	RL34_HUMAN	36	13513	1	1	1	1	6.8	11.48	0.25
69	RTCB_HUMAN	35	55688	1	1	1	1	2.8	6.77	0.06
70	AL1A1_HUMAN	35	55454	2	2	2	2	4.8	6.3	0.12
71	ALDOA_HUMAN	34	39851	1	1	1	1	3.8	8.3	0.08
72	S61A1_HUMAN	34	52687	1	1	1	1	2.3	8.3	0.06
73	PDIA6_HUMAN	32	48490	1	1	1	1	3.2	4.95	0.07
74	COF2_HUMAN	32	18839	1	1	1	1	6.6	7.66	0.18
75	SMD3_HUMAN	32	14021	1	1	1	1	7.9	10.33	0.24
76	ATPB_HUMAN	31	56525	1	1	1	1	2.1	5.26	0.06
77	PDIA3_HUMAN	30	57146	1	1	1	1	2.2	5.98	0.06
78	G3BP1_HUMAN	30	52189	2	2	1	1	4.9	5.36	0.06
79	PGAM5_HUMAN	29	32213	1	1	1	1	3.5	8.88	0.1
80	H2AZ_HUMAN	29	13545	1	1	1	1	7	10.58	0.25
81	TCPQ_HUMAN	29	60153	1	1	1	1	2	5.42	0.05
82	RL29_HUMAN	28	17798	1	1	1	1	9.4	11.66	0.19
83	SEP14_HUMAN	28	50449	1	1	1	1	1.9	5.87	0.07
84	ENOA_HUMAN	27	47481	1	1	1	1	3.5	7.01	0.07
85	NDKA_HUMAN	27	17309	1	1	1	1	5.9	5.83	0.2
86	PDZD2_HUMAN	26	303964	1	1	1	1	0.5	7.14	0.01
87	TCPE_HUMAN	26	60089	1	1	1	1	1.3	5.45	0.05
88	RACK1_HUMAN	26	35511	1	1	1	1	2.8	7.6	0.09
89	ASPH_HUMAN	24	86266	1	1	1	1	1.8	4.92	0.04
90	PEAK1_HUMAN	22	195039	1	1	1	1	0.7	6.46	0.02
91	LRC59_HUMAN	20	35308	1	1	1	1	3.9	9.61	0.09
92	RS7_HUMAN	19	22113	1	1	1	1	6.2	10.09	0.15
93	3HIDH_HUMAN	15	35705	1	1	1	1	3	8.38	0.09
94	HYDIN_HUMAN	14	580945	1	1	1	1	0.1	5.73	0.01

## Sheet: Supplementary table 3
Item	Catalog ID	Name	docking_score	CAS	s_sd_SMILES	Formula	Mwt
1	HY-D0844	Glutathione oxidized	-7.40033	27025-41-8	O=C(NCC(O)=O)[C@H](CSSC[C@@H](C(NCC(O)=O)=O)NC(CC[C@H](N)C(O)=O)=O)NC(CC[C@H](N)C(O)=O)=O	C20H32N6O12S2	612.631
2	HY-B1145	Chlorhexidine (dihydrochloride)	-6.85615	3697-42-5	N=C(NC1=CC=C(Cl)C=C1)NC(NCCCCCCNC(NC(NC2=CC=C(Cl)C=C2)=N)=N)=N.[H]Cl.[H]Cl	C22H32Cl4N10	505.447
3	HY-B1248	Chlorhexidine	-6.85615	55-56-1	N=C(NC1=CC=C(Cl)C=C1)NC(NCCCCCCNC(NC(NC2=CC=C(Cl)C=C2)=N)=N)=N	C22H30Cl2N10	505.447
4	HY-W013699	Chlorhexidine (diacetate)	-6.85615	56-95-1	N=C(NC1=CC=C(Cl)C=C1)NC(NCCCCCCNC(NC(NC2=CC=C(Cl)C=C2)=N)=N)=N.CC(O)=O.CC(O)=O	C26H38Cl2N10O4	505.447
5	HY-B0509	Amikacin (hydrate)	-6.80202	1257517-67-1	O[C@@H]1[C@H]([C@@H](C[C@H](N)[C@H]1O[C@@]([C@@H]([C@@H](O)[C@@H]2O)O)([H])O[C@@H]2CN)NC([C@@H](O)CCN)=O)O[C@@]([C@@H]([C@@H](N)[C@@H]3O)O)([H])O[C@@H]3CO.[x].O	C20H28N2O5S	585.602
6	HY-10452	Ixazomib citrate	-6.64724	1239908-20-3	O=C(O)CC1(CC(O)=O)OB([C@@H](NC(CNC(C2=CC(Cl)=CC=C2Cl)=O)=O)CC(C)C)OC1=O	C20H23BCl2N2O9	517.122
7	HY-B0283	Acipimox	-6.36098	51037-30-0	O=C(C1=C[N+]([O-])=C(C)C=N1)O	C6H6N2O3	154.123
8	HY-13458	Droxidopa	-6.19636	23651-95-8	OC1=C(O)C=CC([C@@H](O)[C@@H](C(O)=O)N)=C1	C9H11NO5	213.187
9	HY-B0345A	ATP (disodium salt)	-6.14543	987-65-5	O[C@H]1[C@@H](O)[C@H](N2C(N=CN=C3N)=C3N=C2)O[C@@H]1COP(OP(OP(O)([O-])=O)([O-])=O)(O)=O.[2Na+]	C10H14N5Na2O13P3	505.166
10	HY-N0523	Gallic acid	-6.09333	149-91-7	O=C(O)C1=CC(O)=C(O)C(O)=C1	C7H6O5	170.119
11	HY-N0523A	Gallic acid (hydrate)	-6.09333	5995-86-8	O=C(O)C1=CC(O)=C(O)C(O)=C1.O	C7H8O6	170.119
12	HY-B1074	Ethamsylate	-6.08967	2624-44-4	O=S(C1=CC(O)=CC=C1O)(O)=O.CCNCC	C10H17NO5S	190.174
13	HY-B1785	5-Sulfosalicylic acid	-6.07255	97-05-2	O=C(O)C1=CC(S(=O)(O)=O)=CC=C1O	C7H6O6S	218.184
14	HY-N0281	Daphnetin	-6.03119	486-35-1	O=C1C=CC2=CC=C(O)C(O)=C2O1	C9H6O4	178.142
15	HY-B1411	i-Inositol	-6.02414	87-89-8	O[C@H]1[C@H]([C@H]([C@@H]([C@H]([C@@H]1O)O)O)O)O	C6H12O6	180.156
16	HY-B0509B	Amikacin (disulfate)	-5.88764	39831-55-5	OS(O)(=O)=O.OS(O)(=O)=O.O[C@@H]1[C@H]([C@@H](C[C@H](N)[C@H]1O[C@@]([C@@H]([C@@H](O)[C@@H]2O)O)([H])O[C@@H]2CN)NC([C@@H](O)CCN)=O)O[C@@]([C@@H]([C@@H](N)[C@@H]3O)O)([H])O[C@@H]3CO	C22H47N5O21S2	585.602
17	HY-B1048	Pasiniazid	-5.68333	2066-89-9	O=C(C1=CC=NC=C1)NN.O=C(O)C2=CC=C(N)C=C2O	C13H14N4O4	153.135
18	HY-I0447	4-Aminosalicylic acid	-5.68333	65-49-6	O=C(O)C1=CC=C(N)C=C1O	C7H7NO3	153.135
19	HY-B0481	Miglitol	-5.65702	72432-03-2	O[C@@H]1[C@@H](CO)N(CCO)C[C@H](O)[C@H]1O	C8H17NO5	207.224
20	HY-107831	5-Acetylsalicylic acid	-5.60888	13110-96-8	O=C(O)C1=CC(C(C)=O)=CC=C1O	C9H8O4	180.157
21	HY-N7138	2-(Phosphonooxy)benzoic acid	-5.60686	6064-83-1	O=C(O)C1=CC=CC=C1OP(O)(O)=O	C7H7O6P	218.101
22	HY-N0172	Caffeic acid	-5.59176	331-39-5	O=C(O)/C=C/C1=CC=C(O)C(O)=C1	C9H8O4	180.157
23	HY-16779B	Fosravuconazole (L-lysine ethanolate)	-5.55562	914361-45-8	N#CC1=CC=C(C2=CSC([C@H](C)[C@@](OCOP(O)(O)=O)(C3=CC=C(F)C=C3F)CN4N=CN=C4)=N2)C=C1.CCO.N[C@H](C(O)=O)CCCCN	C31H40F2N7O8PS	547.471
24	HY-B0166	L-Ascorbic acid	-5.54322	50-81-7	OC([C@@]1([H])[C@H](CO)O)=C(O)C(O1)=O	C6H8O6	176.124
25	HY-B1410	Ioversol	-5.54273	87771-40-2	O=C(C1=C(I)C(N(C(CO)=O)CCO)=C(I)C(C(NCC(O)CO)=O)=C1I)NCC(O)CO	C18H24I3N3O9	807.111
26	HY-17599	Piperazine (citrate)	-5.46179	144-29-6	O=C(CC(C(O)=O)(O)CC(O)=O)O.O=C(CC(C(O)=O)(O)CC(O)=O)O.N1CCNCC1.N2CCNCC2.N3CCNCC3	C6H8O7.3/2C4H10N2	192.124
27	HY-B1529A	Citric acid (triammonium)	-5.46179	3458-72-8	O=C(CC(C(O)=O)(O)CC(O)=O)O.[3NH3]	C6H17N3O7	192.124
28	HY-N0060	Ferulic acid	-5.41784	1135-24-6	O=C(O)/C=C/C1=CC=C(O)C(OC)=C1	C10H10O4	194.184
29	HY-107915	Levonordefrin	-5.3978	829-74-3	OC1=CC=C([C@@H](O)[C@@H](N)C)C=C1O	C9H13NO3	183.204
30	HY-17567C	Heparin (sodium salt) (MW 15kDa)	-5.39371	9041-08-1	O[C@H]1[C@H](O[C@H]2[C@H](OS(O)(=O)=O)[C@@H](O)[C@H](OC)[C@H](C(O)=O)O2)[C@@H](COS(O)(=O)=O)O[C@H](OC)[C@@H]1NS(O)(=O)=O.[n].[.xNa].[MW 15kDa]	(C14H25NO20S3)n.xNa	623.538
31	HY-17567A	Heparin (sodium salt)	-5.39371	9041-08-1	O[C@H]1[C@H](O[C@H]2[C@H](OS(O)(=O)=O)[C@@H](O)[C@H](OC)[C@H](C(O)=O)O2)[C@@H](COS(O)(=O)=O)O[C@H](OC)[C@@H]1NS(O)(=O)=O.[n].[.xNa]	(C14H25NO20S3)n.xNa	623.538
32	HY-B1069	Molsidomine	-5.3702	25717-80-0	O=C([N-]C1=C[N+](N2CCOCC2)=NO1)OCC	C9H14N4O4	242.232
33	HY-17567B	Heparin (Lithium salt)	-5.36994	9045-22-1	O[C@H]1[C@H](O[C@H]2[C@H](OS(O)(=O)=O)[C@@H](O)[C@H](OC)[C@H](C(O)=O)O2)[C@@H](COS(O)(=O)=O)O[C@H](OC)[C@@H]1NS(O)(=O)=O.[n].[.xLi]	(C14H25NO20S3)n.xLi	623.538
34	HY-13715A	Norepinephrine (hydrochloride)	-5.30831	329-56-6	OC1=CC=C([C@@H](O)CN)C=C1O.Cl	C8H12ClNO3	169.178
35	HY-N7142	DL-Norepinephrine (hydrochloride)	-5.30831	55-27-6	OC1=CC=C(C(O)CN)C=C1O.[H]Cl	C8H12ClNO3	169.178
36	HY-13715	Norepinephrine	-5.30831	51-41-2	OC1=CC=C([C@@H](O)CN)C=C1O	C8H11NO3	169.178
37	HY-13715B	Norepinephrine (bitartrate monohydrate)	-5.30831	108341-18-0	OC1=CC=C([C@@H](O)CN)C=C1O.O=C(O)[C@H](O)[C@@H](O)C(O)=O.O	C12H19NO10	169.178
38	HY-B0434	Ribavirin	-5.30505	36791-04-5	O[C@H]1[C@@H](O)[C@H](N2N=C(C(N)=O)N=C2)O[C@@H]1CO	C8H12N4O5	244.205
39	HY-16209	Forodesine (hydrochloride)	-5.30003	284490-13-7	O=C1C(NC=C2[C@@H]3N[C@H](CO)[C@@H](O)[C@H]3O)=C2NC=N1.Cl	C11H15ClN4O4	266.253
40	HY-16210	Forodesine	-5.30003	209799-67-7	O=C1C(NC=C2[C@@H]3N[C@H](CO)[C@@H](O)[C@H]3O)=C2NC=N1	C11H14N4O4	266.253
41	HY-B0167	Salicylic acid	-5.2672	69-72-7	O=C(O)C1=CC=CC=C1O	C7H6O3	138.121
42	HY-100562	Flopropione	-5.21157	2295-58-1	CCC(C1=C(O)C=C(O)C=C1O)=O	C9H10O4	182.173
43	HY-B0667	Balsalazide	-5.20989	80573-04-2	O=C(O)C1=CC(/N=N/C2=CC=C(C(NCCC(O)=O)=O)C=C2)=CC=C1O	C17H15N3O6	357.317
44	HY-N1428	Citric acid	-5.20177	77-92-9	OC(CC(CC(O)=O)(C(O)=O)O)=O	C6H8O7	192.124
45	HY-P1515A	Angiotensin II (3-8), human (TFA)	-5.20022		O=C(O)C(F)(F)F.O=C(N[C@@H](CC1=CC=C(C=C1)O)C(N[C@@H]([C@@H](C)CC)C(N[C@@H](CC2=CNC=N2)C(N3[C@@H](CCC3)C(N[C@@H](CC4=CC=CC=C4)C(O)=O)=O)=O)=O)=O)[C@H](C(C)C)N	C42H55F3N8O10	774.906
46	HY-N1428A	Citric acid (monohydrate)	-5.20011	5949-29-1	O=C(CC(C(O)=O)(O)CC(O)=O)O.O	C6H10O8	192.124
47	HY-B1645	Ammonium iron(III) citrate	-5.19814	1185-57-5	OC(CC(C(O)=O)(O)CC(O)=O)=O.[x Fe(III)].[x NH3]	C6H8O7.xFe.xH3N	192.124
48	HY-B0910A	Pyrithioxin (dihydrochloride)	-5.18877	10049-83-9	OCC1=C(CSSCC2=C(CO)C(O)=C(C)N=C2)C=NC(C)=C1O.[H]Cl.[H]Cl	C16H22Cl2N2O4S2	368.471
49	HY-B0976	Fenoterol	-5.17002	13392-18-2	OC1=CC(C(O)CNC(C)CC2=CC=C(O)C=C2)=CC(O)=C1	C17H21NO4	303.353
50	HY-B0976A	Fenoterol (hydrobromide)	-5.17002	1944-12-3	[H]Br.OC1=CC(C(O)CNC(C)CC2=CC=C(O)C=C2)=CC(O)=C1	C17H22BrNO4	303.353
51	HY-N0395	Fructose	-5.10273	7660-25-5	O[C@H]1[C@@H](O)[C@H](O)[C@@](O)(CO)OC1	C6H12O6	180.156
52	HY-B1864A	Kasugamycin (hydrochloride)	-5.09338	19408-46-9	OC(C(N[C@@H](C[C@@H]1N)[C@@H](C)O[C@]1([H])O[C@@H]2[C@@H](O)[C@@H](O)[C@H](O)[C@H](O)[C@H]2O)=N)=O.[H]Cl	C14H26ClN3O9	379.363
53	HY-B1864B	Kasugamycin (hydrochloride hydrate)	-5.09338	200132-83-8	OC(C(N[C@@H](C[C@@H]1N)[C@@H](C)O[C@]1([H])O[C@@H]2[C@@H](O)[C@@H](O)[C@H](O)[C@H](O)[C@H]2O)=N)=O.[H]Cl.O	C14H28ClN3O10	379.363
54	HY-B0989	Carzenide	-5.0651	138-41-0	O=C(O)C1=CC=C(S(=O)(N)=O)C=C1	C7H7NO4S	201.2
55	HY-W015007	Metyrosine	-5.06415	672-87-7	C[C@](C(O)=O)(N)CC1=CC=C(O)C=C1	C10H13NO3	195.215
56	HY-B0191	Bimatoprost	-5.05188	155206-00-1	O=C(NCC)CCC/C=C\C[C@@H]1[C@@H](/C=C/[C@@H](O)CCC2=CC=CC=C2)[C@H](O)C[C@@H]1O	C25H37NO4	415.566
57	HY-P0002A	Protirelin (acetate)	-5.05127	120876-23-5	O=C(N)[C@H]1N(C([C@H](CC2=CNC=N2)NC([C@H](CC3)NC3=O)=O)=O)CCC1.[1.5 CH3COOH]	C16H22N6O4.3/2C2H4O2	362.384
58	HY-B1037	Salbutamol	-5.04237	18559-94-9	OC(CNC(C)(C)C)C1=CC=C(O)C(CO)=C1	C13H21NO3	239.311
59	HY-N0524	Propyl gallate	-5.02046	121-79-9	O=C(OCCC)C1=CC(O)=C(O)C(O)=C1	C10H12O5	212.199
60	HY-17034A	Dexmedetomidine (hydrochloride)	-5.01719	145108-58-3	C[C@H](C1=CN=CN1)C2=CC=CC(C)=C2C.Cl	C13H17ClN2	200.28
61	HY-12719	Dexmedetomidine	-5.01719	113775-47-6	C[C@H](C1=CN=CN1)C2=CC=CC(C)=C2C	C13H16N2	200.28
62	HY-B0134	Bestatin	-5.00637	58970-76-6	CC(C)C[C@@H](C(O)=O)NC([C@@H](O)[C@H](N)CC1=CC=CC=C1)=O	C16H24N2O4	308.373
63	HY-B0134A	Bestatin (hydrochloride)	-5.00026	65391-42-6	CC(C)C[C@@H](C(O)=O)NC([C@@H](O)[C@H](N)CC1=CC=CC=C1)=O.Cl	C16H25ClN2O4	308.373

## Sheet: Supplementary table 4
shRNAs	Sequence
shNC	GACCGGGGCGAGGAGCTGTTCACCG
shYBX1-1	GAGAACCCTAAACCACAAGAT
shYBX1-2	GTATCGCCGAAACTTCAATTA

## Sheet: Supplementary table 5
Antibodies	Identifier	Catalogue No.	Host species	Species		Application and dilution
Anti-GAPDH	Proteintech	60004-1-Ig	Mouse	All		WB (1:2000)
Anti-PRMT3	Abcam	Ab191562	Rabbit	Hu		WB (1:2000), IHC (1:100), IF (1:100), IP (1:50)
Anti-ADMA	Cell Signaling Technology	13522S	Rabbit	All		WB (1:1000)
Anti-H4R3me2a	Cell Signaling Technology	92326	Rabbit	All		WB (1:500)
Anti-JMJD6	Proteintech	16476-1-AP	Rabbit	All		WB (1:1000)
Anti-KDM4A	Proteintech	29977-1-AP	Rabbit	All		WB (1:1000), IP (1:50), IHC (1:200)
Anti-Importin β1	Cell Signaling Technology	51186	Rabbit	All		WB (1:1000)
Anti-Importin α5	Cell Signaling Technology	14372	Rabbit	All		WB (1:1000)
Anti-γH2AX	Cell Signaling Technology	2577s	Rabbit	All		IF (1:400)
Anti-YBX1	Proteintech	20339-1-AP	Rabbit	All		WB (1:1000), IHC (1:1000), IF (1:200), IP (1:50), CHIP (1:50)
Anti-dsDNA	Sigma-Aldrich	Cbl186	Mouse	All		IF (1:200)
Anti-CD8	Affinity Biosciences	AF5126-5	Rabbit	All		IHC (1:200)
Alexa Fluor 488	Thermo Fisher Scientific	A-11001	Goat	Mo		IF (1:200)
Alexa Fluor 594	Thermo Fisher Scientific	# R37117	Goat	Rat		IF (1:200)
Anti-mouse IgG	Cell Signaling Technology	7076S	Hr	Mo		WB (1:3000)
Anti-rabbit IgG	Cell Signaling Technology	7074S	Hr	Mo		WB (1:3000)
HRP Rabbit/Mouse	DAKO	K5007	NA	Rat, Mo		IHC (NA)

## Sheet: Supplementary table 6
Gene name	Prime-F	Prime-R
ACTB	CACCATTGGCAATGAGCGGTTC	AGGTCTTTGCGGATGTCCACGT
ATR	GGAGATTTCCTGAGCATGTTCGG	GGCTTCTTTACTCCAGACCAATC
MRE11	CAGCAACCAACAAAGGAAGAGGC	GAGTTCCTGCTACGGGTAGAAG
RAD51AP1	CTTCTGGAAGGCAGTGATGGTG	AGAGAAGTCTTCGTCATTATCCTC
BARD1	TGCAGCCAAGAATGGGCATGTG	CTTCTCTGGTAGCAGCAATAGCG
BRCA1	CTGAAGACTGCTCAGGGCTATC	AGGGTAGCTGTTAGAAGGCTGG
RAD17	GGTCCAAGCTATTGGTGGCAAAG	AATGAGAGGGCAACCGAGGTGA
WRN	CATTGCTGTGGATGAGGCTCAC	GTAGCAGTAAGTGCAACGATTGG
PALB2	GGAGCTGCATAAACATTCCGTCG	CTACGGAACAGGAACCTGAAGG
EXO1	TCGGATCTCCTAGCTTTTGGCTG	AGCTGTCTGCACATTCCTAGCC
ABCC1	CCGTGTACTCCAACGCTGACAT	ATGCTGTGCGTGACCAAGATCC
ABCB1	GCTGTCAAGGAAGCCAATGCCT	TGCAATGGCGATCCTCTGCTTC
ABCB10	CGCTGAGGAAATCCAGAGAGTG	ATCGCAATCCGCTGTTTCTGCC
ABCG2	GTTCTCAGCAGCTCTTCGGCTT	TCCTCCAGACACACCACGGATA
ABCC2	GCCAACTTGTGGCTGTGATAGG	ATCCAGGACTGCTGTGGGACAT
ABCC5	GGCTGTATTACGGAAAGAGGCAC	TCTTCTGTGAACCACTGGTTTCC
ABCE1	GACCGATGTAATGAAGCCTCTGC	GACATCAGCAGGTTTGCCCAAG
